# Supplementary material for: Electrochemical Fingerprint Analyses Using Voltammetry and Liquid Chromatography Coupled with Multivariate Analyses for the Discrimination of Schisandra Fruits
Source: Molecules. 2024 Dec 26;30(1):48. doi: 10.3390/molecules30010048 (PMC11721992; doi:10.3390/molecules30010048)
Supplement: Supplementary file 1 [file molecules-30-00048-s001.zip]

Archive with 1 entries (1 files):
- molecules-3313740-supplementary.pdf
